# Supplementary material for: Membrane Separation Techniques for Plant Essential Oils: Theory, Performance Comparison, and Application—An Updated Review
Source: Foods. 2026 Jun 25;15(13):2283. doi: 10.3390/foods15132283 (PMC13360812; doi:10.3390/foods15132283)
Supplement: Supplementary file 1 [file foods-15-02283-s001.zip]

Archive with 1 entries (1 files):
- foods-4334969-supplementary.pdf
